# Supplementary material for: Nutrient Supply Is Essential for Shifting Tree Peony Reflowering Ahead in Autumn and Sugar Signaling Is Involved
Source: Int J Mol Sci. 2022 Jul 12;23(14):7703. doi: 10.3390/ijms23147703 (PMC9315773; doi:10.3390/ijms23147703)
Supplement: Supplementary file 1 [file ijms-23-07703-s001.zip]

Archive with 1 entries (1 files):
- ijms-1781988-supplementary.pdf
